# Supplementary material for: What explains the provision of health insurance by Indonesian employers? A trend analysis of the National Labour Force Survey 2018-2022
Source: Health Policy Plan. 2024 Jun 20;39(7):741–52. doi: 10.1093/heapol/czae053 (PMC11308606; doi:10.1093/heapol/czae053)
Supplement: czae053_Supp [file czae053_supp.zip]

Archive with 1 entries (1 files):
- Revised supplementary_clean version_FINAL.docx
